# Supplementary material for: In the Beginning Was the Bud: Phytochemicals from Olive (Olea europaea L.) Vegetative Buds and Their Biological Properties
Source: Metabolites. 2023 Feb 5;13(2):237. doi: 10.3390/metabo13020237 (PMC9966879; doi:10.3390/metabo13020237)
Supplement: Supplementary file 1 [file metabolites-13-00237-s001.zip]

Archive with 2 entries (2 files):
- metabolites-2183410-supplementary Figures.pdf
- metabolites-2183410-supplementary Tables.pdf
